# Supplementary material for: ﻿Leucheriapeteroana (Nassauvieae, Asteraceae), a new species of Leucheria endemic to the Andes of Central Chile, and insights into the systematics of Nassauviae
Source: PhytoKeys. 2024 Nov 7;248:315–37. doi: 10.3897/phytokeys.248.133202 (PMC11565183; doi:10.3897/phytokeys.248.133202)
Supplement: XML Treatment for Leucheria peteroana [file phytokeys.248.133202-treatment1.xml]

<!DOCTYPE tp:taxon-treatment
  PUBLIC "-//TaxonX//DTD Taxonomic Treatment Publishing DTD v0 20100105//EN" "tax-treatment-NSO.dtd">
<tp:taxon-treatment xmlns:tp="http://www.plazi.org/taxpub"><tp:treatment-meta><kwd-group><label>Taxon classification</label><kwd>
                <named-content content-type="kingdom">Plantae</named-content>
              </kwd><kwd>
                <named-content content-type="order">Asterales</named-content>
              </kwd><kwd>
                <named-content content-type="family">Asteraceae</named-content>
              </kwd></kwd-group><mixed-citation publication-type="journal"><person-group><name><surname>Lavandero</surname><given-names>Nicolás</given-names></name><name><surname>Pérez</surname><given-names>Fernanda</given-names></name><name><surname>Pinilla</surname><given-names>Nicolás</given-names></name></person-group><article-title>﻿<italic><tp:taxon-name><tp:taxon-name-part taxon-name-part-type="genus" reg="Leucheria">Leucheria</tp:taxon-name-part><tp:taxon-name-part taxon-name-part-type="species" reg="peteroana">peteroana</tp:taxon-name-part></tp:taxon-name></italic> (<tp:taxon-name><tp:taxon-name-part taxon-name-part-type="tribe">Nassauvieae</tp:taxon-name-part></tp:taxon-name>, <tp:taxon-name><tp:taxon-name-part taxon-name-part-type="family">Asteraceae</tp:taxon-name-part></tp:taxon-name>), a new species of <italic><tp:taxon-name><tp:taxon-name-part taxon-name-part-type="genus" reg="Leucheria">Leucheria</tp:taxon-name-part></tp:taxon-name></italic> endemic to the Andes of Central Chile, and insights into the systematics of Nassauviae</article-title><source>PhytoKeys</source><day>07</day><month>11</month><year>2024</year><volume>248</volume><fpage>315</fpage><lpage>337</lpage><pub-id pub-id-type="doi">10.3897/phytokeys.248.133202</pub-id></mixed-citation></tp:treatment-meta><tp:nomenclature><label>﻿</label><tp:taxon-name>
              <object-id xmlns:xlink="http://www.w3.org/1999/xlink" content-type="arpha" xlink:type="simple">1EFA9A81-221F-5D47-A937-FE8F2B86B936</object-id>
              <tp:taxon-name-part taxon-name-part-type="genus" reg="Leucheria">Leucheria</tp:taxon-name-part>
              <tp:taxon-name-part taxon-name-part-type="species" reg="peteroana">peteroana</tp:taxon-name-part>
              <object-id xmlns:xlink="http://www.w3.org/1999/xlink" content-type="ipni" xlink:type="simple">urn:lsid:ipni.org:names:77351414-1</object-id>
            </tp:taxon-name><tp:taxon-authority>Lavandero</tp:taxon-authority><tp:taxon-status xmlns:xlink="http://www.w3.org/1999/xlink" xlink:type="simple">sp. nov.</tp:taxon-status><xref ref-type="fig" rid="F3">Figs 3</xref><xref ref-type="fig" rid="F4">, 4</xref></tp:nomenclature><tp:treatment-sec sec-type="diagnosis" id="SECID0EWNAG"><title>Diagnosis.</title><p><italic><tp:taxon-name><tp:taxon-name-part taxon-name-part-type="genus" reg="Leucheria">Leucheria</tp:taxon-name-part><tp:taxon-name-part taxon-name-part-type="species" reg="peteroana">peteroana</tp:taxon-name-part></tp:taxon-name></italic> is most similar to <italic><tp:taxon-name><tp:taxon-name-part taxon-name-part-type="genus" reg="Leucheria">Leucheria</tp:taxon-name-part><tp:taxon-name-part taxon-name-part-type="species" reg="runcinata">runcinata</tp:taxon-name-part></tp:taxon-name></italic> but differs by its simple aboveground stems (vs. branching stems), solely glandular indumentum (vs. lanose and glandular), lack of any type of scent (vs. strongly pungent or fetid odour), completely white corollas on the adaxial side (vs. lilac to blue), pink-purplish anther apical appendages (vs. blue), pink style branches (vs. white styles), and pappus pectines of 250–520 µm long (vs. 130–160 µm) (Figs <xref ref-type="fig" rid="F5">5</xref>, <xref ref-type="fig" rid="F6">6</xref>). <italic><tp:taxon-name><tp:taxon-name-part taxon-name-part-type="genus" reg="Leucheria">Leucheria</tp:taxon-name-part><tp:taxon-name-part taxon-name-part-type="species" reg="peteroana">peteroana</tp:taxon-name-part></tp:taxon-name></italic> also differs from <italic><tp:taxon-name><tp:taxon-name-part taxon-name-part-type="genus" reg="Leucheria">Leucheria</tp:taxon-name-part><tp:taxon-name-part taxon-name-part-type="species" reg="apiifolia">apiifolia</tp:taxon-name-part></tp:taxon-name></italic> by its larger height (vs. plants not taller than 30 cm.), two types of glandular trichomes in the vegetative part (vs. only one type of glandular trichome), lack of any type of scent (vs. soft and lemony odour), completely white corollas on the adaxial side (vs. pale gold corollas), outer lip completely extended at full anthesis (vs. outer lip revolute), and pink-purplish anther apical appendages (vs. beige to dark brown) (Fig. <xref ref-type="fig" rid="F7">7</xref>).</p></tp:treatment-sec><tp:treatment-sec sec-type="material" id="SECID0EUPAG"><title>Type.</title><p>Chile • Región del Maule: Provincia de Curicó, comuna de Romeral. Lagunas de Teno, alrededores de la Laguna Planchón, sector Norte, <named-content xmlns:xlink="http://www.w3.org/1999/xlink" content-type="dwc:verbatimCoordinates" xlink:type="simple"><named-content content-type="geo-json" specific-use="{&#34;type&#34;:&#34;Point&#34;,&#34;coordinates&#34;:[-70.543831,-35.166961]}" id="NCID0E4PAG" xlink:type="simple">35°10'1.06"S, 70°32'37.79"W</named-content></named-content>, 2593 m., 5 March 2019, fl. And fr., <italic>N. Lavandero</italic>, <italic>L. Santilli y C. Ossa</italic> 1873 (holotype: SGO 171859!; Isotype CONC!).</p></tp:treatment-sec><tp:treatment-sec sec-type="description" id="SECID0EGQAG"><title>Description.</title><p><bold><italic>Perennial</italic></bold> herb 40–70 cm tall, forming clumps of seasonally persistent annual stems. <bold><italic>Rhizome</italic></bold> dark brown, round, 25–50 mm wide, bifurcating, oblique to vertical. <bold><italic>Roots</italic></bold> brown, ca. 1 mm wide. <bold><italic>Stems</italic></bold> green, erect, fistulose, 2.5–5.0 mm wide, simple, never branching, round, internodes up to 10 cm long, densely covered by two types of trichomes with clear and sticky resin, not fragrant, and without any pungent or noticeable scent when touched or pressed (same indumentum up to the corolla tube): short glandular, capitate, (60–)90–150 µm long, multicellular 8–15-celled trichomes; long glandular, (300–)500–1500(–2300) µm long, multicellular 10–30(–50)-celled trichomes. <bold><italic>Leaves</italic></bold> green, alternate; basal leaves attenuate, more densely arranged at the base, but not forming a conspicuous rosette; upper leaves sessile, amplexicaul, loosely arranged, gradually reduced in size towards the capitulescence. <bold><italic>Lamina</italic></bold> oblanceolate, pinnatipartite to pinnatisect, with 6–9 segments per side, almost tripartite towards the apex, (70–)130–180(–190) × (20–)50–60(–65) mm; base attenuate, amplexicaul, apex mucronate; margin serrate, texture coriaceous, densely glandulous on both surfaces; segments at the base 1(–2)-dentate, apex mucronate; segments in the middle 4–7-dentate; apical segments fused, 3–7-dentate; venation prominent on abaxial side, with primary vein ending in apical mucro, secondary veins ending in apical mucro of each segment, and tertiary veins ending in lateral teeth of each segment. <bold><italic>Capitulescence</italic></bold> a single corymbiform cyme per stem. <bold><italic>Capitula</italic></bold> 5–9 per stem, pedunculate, homogamous, discoid; pedicels (2–)8–10(–14) cm long. <bold><italic>Involucres</italic></bold> hemispheric 10.1–11.0 × 14.2–15.2 mm, two-seriate, alternate. <bold><italic>Receptacle</italic></bold> convex, epaleate (no flowers between bracts), glabrous. <bold><italic>Outer involucral bracts</italic></bold> (10–)12(–14), green, lanceolate, concave on the inner face, 8.1–9.2 × 1.8–1.9 mm, with 3 dark-green longitudinal veins (including the midrib), margin ciliate, apex ciliate, texture coriaceous to hyaline-membranaceous towards the margins, abaxial side densely covered by short and long glandular trichomes, adaxial side glabrous. <bold><italic>Inner involucral bracts</italic></bold> half the number of outer involucral bracts, (5–)6(–7), green, lanceolate, concave to flat 9.0–9.2 × 1.9–2.2 mm, with one dark-green longitudinal stripe (midrib), apex acute, texture leaf-like to hyaline-membranaceous towards both lateral margins, margin ciliate, central portion of the abaxial side sparsely covered by short glandular trichomes, hyaline lamina glabrous, adaxial side glabrous. <bold><italic>Flowers</italic></bold> isomorphic, bisexual, (40–)43(–45) per capitulum. <bold><italic>Corollas</italic></bold> bilabiate, white, sometimes pinkish white on the abaxial side, tube 4.3–4.6 mm long, 1.0–1.1 wide; corolla tube sparsely covered by glandular trichomes. <bold><italic>Outer lip</italic></bold> oblanceolate, 6.8–7.1 × 3.2–3.5 mm at its widest, apex 3-toothed, teeth equal, 4-veined, glabrous. <bold><italic>Inner lip</italic></bold> bifid, lacinae linear, 3.4–3.6 × 0.20–0.29 mm at its widest, connivent, glabrous. <bold><italic>Stamens</italic></bold> 5, 6.2–6.7 mm long, glabrous. <bold><italic>Anthers</italic></bold> sagittate, 3.0–3.3 mm long; apical appendages pink-purplish, lanceolate, 1.6–1.9 mm long, apex acute; tails long, lanceolate, 1.1–1.2 mm long, apex rounded, smooth. <bold><italic>Style</italic></bold> pink, 6.5–7.0 mm long, cleft into two truncate branches of pink colour, branches 1.1–1.3 mm long, with stigmatic papillae on internal surface and apical crown papillose. <bold><italic>Cypselae</italic></bold> dark-brown, 3.5–3.6 × 1.1–1.2 mm, obovoid, strigose; covered by two types of trichomes: glandular biseriate trichomes, 100–130 µm long, and twin trichomes, 230–280 µm long. <bold><italic>Pappus</italic></bold> uniseriate, fused at their bases into a ring, deciduous; bristles 23–30, white, sub-plumose, 7.4–7.7 mm long; pectines long, filiform, 250–400(–520) µm long, laterally inserted.</p></tp:treatment-sec><tp:treatment-sec sec-type="distribution" id="SECID0EGTAG"><title>Distribution and habitat.</title><p><italic><tp:taxon-name><tp:taxon-name-part taxon-name-part-type="genus" reg="Leucheria">Leucheria</tp:taxon-name-part><tp:taxon-name-part taxon-name-part-type="species" reg="peteroana">peteroana</tp:taxon-name-part></tp:taxon-name></italic> is endemic to the Andes of Central Chile. It is known only from the type locality on the whereabouts of Laguna El Planchón, Maule Region (Fig. <xref ref-type="fig" rid="F1">1</xref>). It grows at full sun in margins of Andean wetlands or shaded by large boulders and rock walls near 2500 m a.s.l. with SE orientation (Fig. <xref ref-type="fig" rid="F4">4</xref>). <italic><tp:taxon-name><tp:taxon-name-part taxon-name-part-type="genus" reg="Leucheria">L.</tp:taxon-name-part><tp:taxon-name-part taxon-name-part-type="species" reg="peteroana">peteroana</tp:taxon-name-part></tp:taxon-name></italic> occurs associated with other high Andean plants such as <italic><tp:taxon-name><tp:taxon-name-part taxon-name-part-type="genus" reg="Grausa">Grausa</tp:taxon-name-part><tp:taxon-name-part taxon-name-part-type="species" reg="lateritia">lateritia</tp:taxon-name-part></tp:taxon-name></italic> (Gillies ex Arn.) Weigend &amp; R.H. Acuña, <italic><tp:taxon-name><tp:taxon-name-part taxon-name-part-type="genus" reg="Calceolaria">Calceolaria</tp:taxon-name-part><tp:taxon-name-part taxon-name-part-type="species" reg="williamsii">williamsii</tp:taxon-name-part></tp:taxon-name></italic> Phil., <italic><tp:taxon-name><tp:taxon-name-part taxon-name-part-type="genus" reg="Acaena">Acaena</tp:taxon-name-part><tp:taxon-name-part taxon-name-part-type="species" reg="ovalifolia">ovalifolia</tp:taxon-name-part></tp:taxon-name></italic> Ruiz &amp; Pav., <italic><tp:taxon-name><tp:taxon-name-part taxon-name-part-type="genus" reg="Calceolaria">Calceolaria</tp:taxon-name-part><tp:taxon-name-part taxon-name-part-type="species" reg="filicaulis">filicaulis</tp:taxon-name-part></tp:taxon-name></italic> Clos, and <italic><tp:taxon-name><tp:taxon-name-part taxon-name-part-type="genus" reg="Erythranthe">Erythranthe</tp:taxon-name-part><tp:taxon-name-part taxon-name-part-type="species" reg="lutea">lutea</tp:taxon-name-part></tp:taxon-name></italic> (L.) G.L. Nesom.</p></tp:treatment-sec><tp:treatment-sec sec-type="phenology" id="SECID0EBWAG"><title>Phenology.</title><p>Flowering between December and March. Fruiting in March.</p></tp:treatment-sec><tp:treatment-sec sec-type="etymology" id="SECID0EGWAG"><title>Etymology.</title><p>The specific epithet refers to the active volcanic complex Planchón-Peteroa. The Andean Lake where the species occurs lies at the foot of this volcano.</p><fig id="F3" position="float" orientation="portrait"><object-id xmlns:xlink="http://www.w3.org/1999/xlink" content-type="doi" xlink:type="simple">10.3897/phytokeys.248.133202.figure3</object-id><object-id xmlns:xlink="http://www.w3.org/1999/xlink" content-type="arpha" xlink:type="simple">CDC0572C-D1E8-5FCD-84E5-DFB17C623E5D</object-id><label>Figure 3.</label><caption><p><italic><tp:taxon-name><tp:taxon-name-part taxon-name-part-type="genus" reg="Leucheria">Leucheria</tp:taxon-name-part><tp:taxon-name-part taxon-name-part-type="species" reg="peteroana">peteroana</tp:taxon-name-part></tp:taxon-name></italic> Lavandero, sp. nov. (Lavandero &amp; Pérez 1504, SGO) <bold>A</bold> habit <bold>B</bold> detail of the capitulum, apical anther appendages and styles <bold>C</bold> capitulum, mid-upper view <bold>D</bold> capitulum, lateral view <bold>E</bold> leaf, abaxial side <bold>F</bold> leaf, detail of adaxial side <bold>G</bold> leaf, detail of abaxial side. All photographs by Nicolás Lavandero.</p></caption><graphic xmlns:xlink="http://www.w3.org/1999/xlink" xlink:href="phytokeys-248-315_article-133202__-g003.jpg" position="float" orientation="portrait" xlink:type="simple" id="oo_1169960.jpg"><uri content-type="original_file" xlink:type="simple">https://binary.pensoft.net/fig/1169960</uri></graphic></fig><fig id="F4" position="float" orientation="portrait"><object-id xmlns:xlink="http://www.w3.org/1999/xlink" content-type="doi" xlink:type="simple">10.3897/phytokeys.248.133202.figure4</object-id><object-id xmlns:xlink="http://www.w3.org/1999/xlink" content-type="arpha" xlink:type="simple">A245306D-C031-5116-B1CA-B72FE35EEEA2</object-id><label>Figure 4.</label><caption><p>Habit and habitat of <italic><tp:taxon-name><tp:taxon-name-part taxon-name-part-type="genus" reg="Leucheria">Leucheria</tp:taxon-name-part><tp:taxon-name-part taxon-name-part-type="species" reg="peteroana">peteroana</tp:taxon-name-part></tp:taxon-name></italic> Lavandero, sp. nov. <bold>A</bold> overview of Laguna El Planchón and the volcanic complex Planchón-Peteroa <bold>B</bold> detail of the plant <bold>C</bold> another plant, growing among rocks <bold>D</bold> detail of plant clump at full sun exposure, but right next to an Andean spring. All photographs by Nicolás Lavandero.</p></caption><graphic xmlns:xlink="http://www.w3.org/1999/xlink" xlink:href="phytokeys-248-315_article-133202__-g004.jpg" position="float" orientation="portrait" xlink:type="simple" id="oo_1169961.jpg"><uri content-type="original_file" xlink:type="simple">https://binary.pensoft.net/fig/1169961</uri></graphic></fig></tp:treatment-sec><tp:treatment-sec sec-type="Informal conservation status" id="SECID0ERYAG"><title>Informal conservation status.</title><p><italic><tp:taxon-name><tp:taxon-name-part taxon-name-part-type="genus" reg="Leucheria">Leucheria</tp:taxon-name-part><tp:taxon-name-part taxon-name-part-type="species" reg="peteroana">peteroana</tp:taxon-name-part></tp:taxon-name></italic> can be tentatively considered as Critically Endangered (CR) under the IUCN categories and criteria B2ab(ii,iii). Criterion B2 was selected because its Area of Occupancy is &lt; 10 km<sup>2</sup> (4 km<sup>2</sup>). Criterion “a” was selected because it is known to exist at only a single location, with only two known subpopulations. Criterion b(ii,iii) was selected because we expect a continuing decline of suitable conditions for the species to thrive. There is evidence of a decreasing snow cover extent during the dry season of near 15% per decade in the Andes at mid-latitudes (<xref ref-type="bibr" rid="B7">Cordero et al. 2019</xref>). It is also likely that explosive volcanic eruptions of the Planchón-Peteroa complex, close to the only known locality of the species, may wipe out the whole population. These events are relatively common, with at least 20 eruptions documented since 1600 CE, the most recent occurring between September 2018 and April 2019 (<xref ref-type="bibr" rid="B45">Romero et al. 2020</xref>). <italic><tp:taxon-name><tp:taxon-name-part taxon-name-part-type="genus" reg="Leucheria">Leucheria</tp:taxon-name-part><tp:taxon-name-part taxon-name-part-type="species" reg="peteroana">peteroana</tp:taxon-name-part></tp:taxon-name></italic> is not present in any known protected area. Although there have not been appropriate efforts to exhaustively locate more populations of <italic><tp:taxon-name><tp:taxon-name-part taxon-name-part-type="genus" reg="Leucheria">L.</tp:taxon-name-part><tp:taxon-name-part taxon-name-part-type="species" reg="peteroana">peteroana</tp:taxon-name-part></tp:taxon-name></italic> in the area, it is likely that these would be subject to the same threats as the already known populations. The extent of occurrence (<abbrev xmlns:xlink="http://www.w3.org/1999/xlink" xlink:title="extent of occurrence" id="ABBRID0EE1AG" xlink:type="simple">EOO</abbrev>) could not be calculated since only two populations are known.</p><fig id="F5" position="float" orientation="portrait"><object-id xmlns:xlink="http://www.w3.org/1999/xlink" content-type="doi" xlink:type="simple">10.3897/phytokeys.248.133202.figure5</object-id><object-id xmlns:xlink="http://www.w3.org/1999/xlink" content-type="arpha" xlink:type="simple">CAA5BAE3-E108-5D17-8EBB-4B47E659DD4B</object-id><label>Figure 5.</label><caption><p>Comparison between <italic><tp:taxon-name><tp:taxon-name-part taxon-name-part-type="genus" reg="Leucheria">Leucheria</tp:taxon-name-part><tp:taxon-name-part taxon-name-part-type="species" reg="peteroana">peteroana</tp:taxon-name-part></tp:taxon-name></italic> (NL-1873, SGO) (<bold>A, C, E</bold>) and <italic><tp:taxon-name><tp:taxon-name-part taxon-name-part-type="genus" reg="Leucheria">Leucheria</tp:taxon-name-part><tp:taxon-name-part taxon-name-part-type="species" reg="runcinata">runcinata</tp:taxon-name-part></tp:taxon-name></italic> (NL-1867, SGO) (<bold>B, D, F</bold>) <bold>A, B</bold> frontal view of capitula <bold>C, D</bold> detail of capitula and flowers <bold>E, F</bold> cypselae and detail of pappus bristles. All photographs by Nicolás Lavandero, except E and F (Nicolás Pinilla).</p></caption><graphic xmlns:xlink="http://www.w3.org/1999/xlink" xlink:href="phytokeys-248-315_article-133202__-g005.jpg" position="float" orientation="portrait" xlink:type="simple" id="oo_1169962.jpg"><uri content-type="original_file" xlink:type="simple">https://binary.pensoft.net/fig/1169962</uri></graphic></fig></tp:treatment-sec><tp:treatment-sec sec-type="material" id="SECID0EV2AG"><title>Additional specimens examined.</title><p>Chile • Región del Maule: Provincia de Curicó, departamento de Curicó. A Orillas de la Laguna Teno. 2500 m. 10 March 1967. <italic>Marticorena &amp; Matthei 892</italic> (CONC!); En los alrededores de la Laguna Teno. 2570 m. <italic>Lavandero &amp; Pérez 1504</italic>. 8 January 2022 (SGO!).</p></tp:treatment-sec><tp:treatment-sec sec-type="notes" id="SECID0E62AG"><title>Notes.</title><p><xref ref-type="bibr" rid="B9">Crisci (1976)</xref> and posteriorly <xref ref-type="bibr" rid="B26">Katinas et al. (2022)</xref> identified <italic>Marticorena &amp; Matthei 892</italic> as <italic><tp:taxon-name><tp:taxon-name-part taxon-name-part-type="genus" reg="Leucheria">Leucheria</tp:taxon-name-part><tp:taxon-name-part taxon-name-part-type="species" reg="apiifolia">apiifolia</tp:taxon-name-part></tp:taxon-name></italic>. The differences between these species are notorious (Fig. <xref ref-type="fig" rid="F7">7</xref>), since the leaf shape and flower colour differ, but the fact that both plants lack lanate indumentum and the dark colour both species acquire once pressed, may have led to this misidentification.</p><fig id="F6" position="float" orientation="portrait"><object-id xmlns:xlink="http://www.w3.org/1999/xlink" content-type="doi" xlink:type="simple">10.3897/phytokeys.248.133202.figure6</object-id><object-id xmlns:xlink="http://www.w3.org/1999/xlink" content-type="arpha" xlink:type="simple">06F5CA31-0B04-5DD7-B270-D53B6C7C81E9</object-id><label>Figure 6.</label><caption><p>Leaf morphology comparison between <italic><tp:taxon-name><tp:taxon-name-part taxon-name-part-type="genus" reg="Leucheria">Leucheria</tp:taxon-name-part><tp:taxon-name-part taxon-name-part-type="species" reg="peteroana">peteroana</tp:taxon-name-part></tp:taxon-name></italic> and <italic><tp:taxon-name><tp:taxon-name-part taxon-name-part-type="genus" reg="Leucheria">Leucheria</tp:taxon-name-part><tp:taxon-name-part taxon-name-part-type="species" reg="runcinata">runcinata</tp:taxon-name-part></tp:taxon-name></italic>. For each leaf, both adaxial and abaxial sides are shown <bold>A</bold><italic><tp:taxon-name><tp:taxon-name-part taxon-name-part-type="genus" reg="Leucheria">Leucheria</tp:taxon-name-part><tp:taxon-name-part taxon-name-part-type="species" reg="peteroana">peteroana</tp:taxon-name-part></tp:taxon-name></italic>, adaxial side (NL 1873, SGO) <bold>B</bold><italic><tp:taxon-name><tp:taxon-name-part taxon-name-part-type="genus" reg="Leucheria">Leucheria</tp:taxon-name-part><tp:taxon-name-part taxon-name-part-type="species" reg="peteroana">peteroana</tp:taxon-name-part></tp:taxon-name></italic>, abaxial side (NL 1873, SGO) <bold>C</bold><italic><tp:taxon-name><tp:taxon-name-part taxon-name-part-type="genus" reg="Leucheria">Leucheria</tp:taxon-name-part><tp:taxon-name-part taxon-name-part-type="species" reg="runcinata">runcinata</tp:taxon-name-part></tp:taxon-name></italic>, adaxial side (NL-1867, SGO) <bold>D</bold><italic><tp:taxon-name><tp:taxon-name-part taxon-name-part-type="genus" reg="Leucheria">Leucheria</tp:taxon-name-part><tp:taxon-name-part taxon-name-part-type="species" reg="runcinata">runcinata</tp:taxon-name-part></tp:taxon-name></italic>, abaxial side (NL-1867, SGO).</p></caption><graphic xmlns:xlink="http://www.w3.org/1999/xlink" xlink:href="phytokeys-248-315_article-133202__-g006.jpg" position="float" orientation="portrait" xlink:type="simple" id="oo_1169963.jpg"><uri content-type="original_file" xlink:type="simple">https://binary.pensoft.net/fig/1169963</uri></graphic></fig><fig id="F7" position="float" orientation="portrait"><object-id xmlns:xlink="http://www.w3.org/1999/xlink" content-type="doi" xlink:type="simple">10.3897/phytokeys.248.133202.figure7</object-id><object-id xmlns:xlink="http://www.w3.org/1999/xlink" content-type="arpha" xlink:type="simple">4DA4616D-7E41-527B-99EE-6BE7D8769F10</object-id><label>Figure 7.</label><caption><p>Other <italic><tp:taxon-name><tp:taxon-name-part taxon-name-part-type="genus" reg="Leucheria">Leucheria</tp:taxon-name-part></tp:taxon-name></italic> species found along the Río Teno Basin in the Maule Region, Central Chile <bold>A</bold><italic><tp:taxon-name><tp:taxon-name-part taxon-name-part-type="genus" reg="Leucheria">Leucheria</tp:taxon-name-part><tp:taxon-name-part taxon-name-part-type="species" reg="amoena">amoena</tp:taxon-name-part></tp:taxon-name></italic><bold>B</bold><italic><tp:taxon-name><tp:taxon-name-part taxon-name-part-type="genus" reg="Leucheria">Leucheria</tp:taxon-name-part><tp:taxon-name-part taxon-name-part-type="species" reg="apiifolia">apiifolia</tp:taxon-name-part></tp:taxon-name></italic><bold>C</bold><italic><tp:taxon-name><tp:taxon-name-part taxon-name-part-type="genus" reg="Leucheria">Leucheria</tp:taxon-name-part><tp:taxon-name-part taxon-name-part-type="species" reg="candidissima">candidissima</tp:taxon-name-part></tp:taxon-name></italic><bold>D</bold><italic><tp:taxon-name><tp:taxon-name-part taxon-name-part-type="genus" reg="Leucheria">Leucheria</tp:taxon-name-part><tp:taxon-name-part taxon-name-part-type="species" reg="garciana">garciana</tp:taxon-name-part></tp:taxon-name></italic><bold>E</bold><italic><tp:taxon-name><tp:taxon-name-part taxon-name-part-type="genus" reg="Leucheria">Leucheria</tp:taxon-name-part><tp:taxon-name-part taxon-name-part-type="species" reg="glacialis">glacialis</tp:taxon-name-part></tp:taxon-name></italic><bold>F</bold><italic><tp:taxon-name><tp:taxon-name-part taxon-name-part-type="genus" reg="Leucheria">Leucheria</tp:taxon-name-part><tp:taxon-name-part taxon-name-part-type="species" reg="integrifolia">integrifolia</tp:taxon-name-part></tp:taxon-name></italic><bold>G</bold><italic><tp:taxon-name><tp:taxon-name-part taxon-name-part-type="genus" reg="Leucheria">Leucheria</tp:taxon-name-part><tp:taxon-name-part taxon-name-part-type="species" reg="lithospermifolia">lithospermifolia</tp:taxon-name-part></tp:taxon-name></italic><bold>H</bold><italic><tp:taxon-name><tp:taxon-name-part taxon-name-part-type="genus" reg="Leucheria">Leucheria</tp:taxon-name-part><tp:taxon-name-part taxon-name-part-type="species" reg="millefolium">millefolium</tp:taxon-name-part></tp:taxon-name></italic>. All photographs by Nicolás Lavandero, except <italic><tp:taxon-name><tp:taxon-name-part taxon-name-part-type="genus" reg="Leucheria">L.</tp:taxon-name-part><tp:taxon-name-part taxon-name-part-type="species" reg="amoena">amoena</tp:taxon-name-part></tp:taxon-name></italic> (Joaquín E. Sepúlveda) and <italic><tp:taxon-name><tp:taxon-name-part taxon-name-part-type="genus" reg="Leucheria">L.</tp:taxon-name-part><tp:taxon-name-part taxon-name-part-type="species" reg="candidissima">candidissima</tp:taxon-name-part></tp:taxon-name></italic> (Guillermo Debandi).</p></caption><graphic xmlns:xlink="http://www.w3.org/1999/xlink" xlink:href="phytokeys-248-315_article-133202__-g007.jpg" position="float" orientation="portrait" xlink:type="simple" id="oo_1169964.jpg"><uri content-type="original_file" xlink:type="simple">https://binary.pensoft.net/fig/1169964</uri></graphic></fig></tp:treatment-sec><tp:treatment-sec><!--Section generated to contain objects referenced in tp:taxon-treatment.--><fig id="F1" position="float" orientation="portrait"><object-id xmlns:xlink="http://www.w3.org/1999/xlink" content-type="doi" xlink:type="simple">10.3897/phytokeys.248.133202.figure1</object-id><object-id xmlns:xlink="http://www.w3.org/1999/xlink" content-type="arpha" xlink:type="simple">CEE21B68-4AD9-5B6E-B004-20D7BA5A494C</object-id><label>Figure 1.</label><caption><p>Distribution map of <italic><tp:taxon-name><tp:taxon-name-part taxon-name-part-type="genus" reg="Leucheria">Leucheria</tp:taxon-name-part><tp:taxon-name-part taxon-name-part-type="species" reg="peteroana">peteroana</tp:taxon-name-part></tp:taxon-name></italic> (white triangles) in Chile, Maule Region, based on the type locality and collections.</p></caption><graphic xmlns:xlink="http://www.w3.org/1999/xlink" xlink:href="phytokeys-248-315_article-133202__-g001.jpg" position="float" orientation="portrait" xlink:type="simple" id="oo_1169958.jpg"><uri content-type="original_file" xlink:type="simple">https://binary.pensoft.net/fig/1169958</uri></graphic></fig></tp:treatment-sec><ref-list><ref id="B7"><mixed-citation xmlns:xlink="http://www.w3.org/1999/xlink" xlink:type="simple"><person-group><name name-style="western"><surname>Cordero</surname><given-names>RR</given-names></name><name name-style="western"><surname>Asencio</surname><given-names>V</given-names></name><name name-style="western"><surname>Feron</surname><given-names>S</given-names></name><name name-style="western"><surname>Damiani</surname><given-names>A</given-names></name><name name-style="western"><surname>Llanillo</surname><given-names>PJ</given-names></name><name name-style="western"><surname>Sepulveda</surname><given-names>E</given-names></name><name name-style="western"><surname>Jorquera</surname><given-names>J</given-names></name><name name-style="western"><surname>Carrasco</surname><given-names>J</given-names></name><name name-style="western"><surname>Casassa</surname><given-names>G</given-names></name></person-group> (<year>2019</year>) <article-title>Dry-season snow cover losses in the Andes (18–40 S) driven by changes in large-scale climate modes.</article-title><source>Scientific Reports</source><volume>9</volume>(<issue>1</issue>): <fpage>16945</fpage>. <ext-link xlink:href="10.1038/s41598-019-53486-7" ext-link-type="doi" xlink:type="simple">https://doi.org/10.1038/s41598-019-53486-7</ext-link></mixed-citation></ref><ref id="B45"><mixed-citation xmlns:xlink="http://www.w3.org/1999/xlink" xlink:type="simple"><person-group><name name-style="western"><surname>Romero</surname><given-names>JE</given-names></name><name name-style="western"><surname>Aguilera</surname><given-names>F</given-names></name><name name-style="western"><surname>Delgado</surname><given-names>F</given-names></name><name name-style="western"><surname>Guzmán</surname><given-names>D</given-names></name><name name-style="western"><surname>Van Eaton</surname><given-names>AR</given-names></name><name name-style="western"><surname>Luengo</surname><given-names>N</given-names></name><name name-style="western"><surname>Caro</surname><given-names>J</given-names></name><name name-style="western"><surname>Bustillos</surname><given-names>J</given-names></name><name name-style="western"><surname>Guevara</surname><given-names>A</given-names></name><name name-style="western"><surname>Holbik</surname><given-names>S</given-names></name><name name-style="western"><surname>Tormey</surname><given-names>D</given-names></name><name name-style="western"><surname>Zegarra</surname><given-names>I</given-names></name></person-group> (<year>2020</year>) Combining ash analyses with remote sensing to identify juvenile magma involvement and fragmentation mechanisms during the 2018/19 small eruption of Peteroa volcano (Southern Andes). Journal of Volcanology and Geothermal Research 402: 106984. <ext-link xlink:href="10.1016/j.jvolgeores.2020.106984" ext-link-type="doi" xlink:type="simple">https://doi.org/10.1016/j.jvolgeores.2020.106984</ext-link></mixed-citation></ref><ref id="B9"><mixed-citation xmlns:xlink="http://www.w3.org/1999/xlink" xlink:type="simple"><person-group><name name-style="western"><surname>Crisci</surname><given-names>JV</given-names></name></person-group> (<year>1976</year>) <article-title>Revisión del género <italic><tp:taxon-name><tp:taxon-name-part taxon-name-part-type="genus">Leucheria</tp:taxon-name-part></tp:taxon-name></italic> (<tp:taxon-name><tp:taxon-name-part taxon-name-part-type="family">Compositae</tp:taxon-name-part></tp:taxon-name>: <tp:taxon-name><tp:taxon-name-part taxon-name-part-type="tribe">Mutisieae</tp:taxon-name-part></tp:taxon-name>).</article-title><source>Darwiniana</source><volume>20</volume>: <fpage>9</fpage>–<lpage>126</lpage>.</mixed-citation></ref><ref id="B26"><mixed-citation xmlns:xlink="http://www.w3.org/1999/xlink" xlink:type="simple"><person-group><name name-style="western"><surname>Katinas</surname><given-names>L</given-names></name><name name-style="western"><surname>Apodaca</surname><given-names>MJ</given-names></name><name name-style="western"><surname>Crisci</surname><given-names>JV</given-names></name></person-group> (<year>2022</year>) A synopsis of <italic><tp:taxon-name><tp:taxon-name-part taxon-name-part-type="genus">Leucheria</tp:taxon-name-part></tp:taxon-name></italic> (<tp:taxon-name><tp:taxon-name-part taxon-name-part-type="family">Asteraceae</tp:taxon-name-part></tp:taxon-name>, <tp:taxon-name><tp:taxon-name-part taxon-name-part-type="tribe">Nassauvieae</tp:taxon-name-part></tp:taxon-name>), with notes on the morphology. Smithsonian Contributions to Botany, No. 115. Smithsonian Institution Scholarly Press, Washington, D.C. <ext-link xlink:href="10.5479/si.19773379" ext-link-type="doi" xlink:type="simple">https://doi.org/10.5479/si.19773379</ext-link></mixed-citation></ref></ref-list></tp:taxon-treatment>
