# Supplementary material for: ﻿Leucheriapeteroana (Nassauvieae, Asteraceae), a new species of Leucheria endemic to the Andes of Central Chile, and insights into the systematics of Nassauviae
Source: PhytoKeys. 2024 Nov 7;248:315–37. doi: 10.3897/phytokeys.248.133202 (PMC11565183; doi:10.3897/phytokeys.248.133202)
Supplement: Supplementary material 3 — GenBank accession numbers for the ITS, rpl32-trnF, and trnL-trnF sequences used in this study [file phytokeys-248-315_article-133202__-s003.xlsx]

## Sheet: Hoja1
		Table S1 GenBank accession numbers for the ITS, rpl32-trnF, and trnL-trnF sequences used in this study. GenBank accessions in bold are new to this study.
	Subfamily	tribe	Genus	species	author	voucher	ITS	rpl32-trnL	trnL-trnF
	Barnadesioideae	Barnadesieae	Chuquiraga	jussieui	J.F.Gmel.	Weigend & al. 9677 (BONN)	MG553801	MG553885	KY458442
	Barnadesioideae	Barnadesieae	Schlechtendalia	luzulifolia	Less.	Stuessy & Katinas 12810	EU841166	OM892819	OM892819
	Mutisioideae	Mutisieae	Adenocaulon	chilense	Less.	Luebert & Daniłowicz-Luebert 3226 (BONN)	MG553794	MG553876	MG553725
	Mutisioideae	Mutisieae	Mutisia	spinosa	Ruiz & Pav.	Luebert & Daniłowicz-Luebert 3229 (BONN)	MG553799	MG553881	MG553730
	Mutisioideae	Nassauvieae	Acourtia	coulterii	(A.Gray) Reveal & R.M.King	H.H. Iltis 30784 (TEX)	FJ979680	FJ979729	–
	Mutisioideae	Nassauvieae	Acourtia	nana	(A.Gray) Reveal & R.M.King	B.L. Turner 7-22-07 (TEX)	FJ979682	FJ979732	–
	Mutisioideae	Nassauvieae	Acourtia	purpusii	(Brandegee) Reveal & R.M.King	G.B. Hinton 23607 (TEX)	FJ979681	FJ979730	–
	Mutisioideae	Nassauvieae	Acourtia	runcinata	(D.Don) B.L.Turner	W. M. Turner 76 (TEX)	FJ979684	FJ979734	–
	Mutisioideae	Nassauvieae	Ameghinoa	patagonica	Speg.	Bonifacino 448	EF530223	–	EF530269
	Mutisioideae	Nassauvieae	Berylsimpsonia	vanillosma	(C.Wright) B.L.Turner	Axelrod & Turquist 13767 (UPRRP)	MG553775	MG553852	MG553703
	Mutisioideae	Nassauvieae	Burkartia	lanigera	(Hook. & Arn.) Crisci	S. Albert 8-XI-2006-2 (TEX)	FJ979678	FJ979728	–
	Mutisioideae	Nassauvieae	Calopappus	acerosus	Meyen	SGO 160730	KY010360	KY223786	KY223737
	Mutisioideae	Nassauvieae	Calorezia	nutans	(Less.) Panero	CONC 164923	KY009609	KY223781	KY210140
	Mutisioideae	Nassauvieae	Dolichlasium	lagascae	Gillies ex D.Don	Bonifacino 1635	EF530259	–	EF530305
	Mutisioideae	Nassauvieae	Holocheilus	brasiliensis	(L.) Cabrera	Bonifacino 1203	EF530247	–	EF530293
	Mutisioideae	Nassauvieae	Jungia	rugosa	Less.	Henning & Schneider 166 (B)	MG553778	–	MT593137
	Mutisioideae	Nassauvieae	Leucheria	achilleifolia	Hook. & Arn.	M.F.Pérez-LGA5 (SGO)	PQ059440	PQ120798	PQ120765
	Mutisioideae	Nassauvieae	Leucheria	amoena	Phil.	N. Lavandero 449 (SGO)	PQ059441	PQ120809	PQ120775
	Mutisioideae	Nassauvieae	Leucheria	bridgesii	Hook. & Arn.	N. Lavandero 435 (SGO)	PQ059442	PQ120819	PQ120782
	Mutisioideae	Nassauvieae	Leucheria	candidissima	D. Don	N. Lavandero leu36 (SGO)	PQ059443	PQ120799	PQ120771
	Mutisioideae	Nassauvieae	Leucheria	cantillanensis	Lavandero	N. Lavandero 700 (SGO)	MT425194	MT419957	MT419958
	Mutisioideae	Nassauvieae	Leucheria	cerberoana	J.Rémy	N. Lavandero 818 (SGO)	PQ059444	PQ120828	PQ120789
	Mutisioideae	Nassauvieae	Leucheria	coerulescens	J.Rémy	N. Lavandero Leu18 (SGO)	PQ059445	PQ120814	PQ120780
	Mutisioideae	Nassauvieae	Leucheria	eriocephala	Speg.	M.F.Pérez-LMP1 (SGO)	PQ059446	PQ120800	PQ120766
	Mutisioideae	Nassauvieae	Leucheria	floribunda	DC.	N. Lavandero 1151 (SGO)	PQ059447	PQ120808	PQ120793
	Mutisioideae	Nassauvieae	Leucheria	garciana	J.Rémy	N. Lavandero 1499 (SGO)	PQ059448	PQ120820	PQ120790
	Mutisioideae	Nassauvieae	Leucheria	gayana	(J.Rémy) Reiche	N. Lavandero 1467 (SGO)	PQ059449	PQ120815	PQ120776
	Mutisioideae	Nassauvieae	Leucheria	gilliesii	Hook. & Arn.	N. Lavandero Leu30 (SGO)	PQ059450	PQ120823	PQ120783
	Mutisioideae	Nassauvieae	Leucheria	glabricuscula	(Phil.) Reiche	N. Lavandero 1101 (SGO)	–	PQ120817	PQ120795
	Mutisioideae	Nassauvieae	Leucheria	glacialis	(Poepp. ex Less.) Reiche	N. Lavandero Leu33 (SGO)	PQ059451	PQ120813	PQ120777
	Mutisioideae	Nassauvieae	Leucheria	glandulosa	D. Don	N. Lavandero 780 (SGO)	PQ059471	PQ120818	PQ120796
	Mutisioideae	Nassauvieae	Leucheria	hahnnii	Franch.	M.F.Pérez-LGH1 (SGO)	PQ059452	PQ120801	PQ120767
	Mutisioideae	Nassauvieae	Leucheria	hieracioides	Cass.	N. Lavandero LHRC (SGO)	PQ059453	PQ120811	PQ120781
	Mutisioideae	Nassauvieae	Leucheria	integrifolia	(Phil.) Crisci	N. Lavandero 1492 (SGO)	PQ059454	PQ120810	PQ120778
	Mutisioideae	Nassauvieae	Leucheria	leontopodioides	(Kuntze) K.Schum.	M.F.Pérez-LSL1 (SGO)	PQ059455	PQ120807	PQ120768
	Mutisioideae	Nassauvieae	Leucheria	lithospermifolia	(Poepp. ex Less.) Reiche	N. Lavandero 97 (SGO)	PQ059456	PQ120821	PQ120791
	Mutisioideae	Nassauvieae	Leucheria	meladensis	Katinas, Crisci & A.E. Martic.	N. Lavandero Leu39 (SGO)	PQ059457	PQ120824	PQ120784
	Mutisioideae	Nassauvieae	Leucheria	millefolium	Dusén & Skottsb.	N. Lavandero 1864 (SGO)	PQ059458	PQ120802	PQ120769
	Mutisioideae	Nassauvieae	Leucheria	nutans	(J.Rémy) Reiche	N. Lavandero 757 (SGO)	PQ059459	PQ120803	PQ120772
	Mutisioideae	Nassauvieae	Leucheria	oligocephala	J.Rémy	N. Lavandero 788 (SGO)	PQ059460	PQ120827	PQ120787
	Mutisioideae	Nassauvieae	Leucheria	peteroana	Lavandero	N. Lavandero 1873 (SGO)	PQ059461	PQ120816	PQ120797
	Mutisioideae	Nassauvieae	Leucheria	polyclados	(J.Rémy) Reiche	N. Lavandero LPC (SGO)	PQ059462	PQ120829	PQ120794
	Mutisioideae	Nassauvieae	Leucheria	purpurea	(Vahl) Hook & Arn.	M.F.Pérez-LGP2 (SGO)	PQ059463	PQ120804	PQ120770
	Mutisioideae	Nassauvieae	Leucheria	rosea	Less.	N. Lavandero LC33 (SGO)	PQ059464	PQ120822	PQ120788
	Mutisioideae	Nassauvieae	Leucheria	runcinata	D. Don	N. Lavandero 1867 (SGO)	PQ059465	PQ120812	PQ120779
	Mutisioideae	Nassauvieae	Leucheria	salina	(J.Rémy) Hieron.	N. Lavandero 1872 (SGO)	PQ059466	PQ120805	PQ120773
	Mutisioideae	Nassauvieae	Leucheria	scrobiculata	D. Don	N. Lavandero 1192 (SGO)	PQ059467	PQ120806	PQ120774
	Mutisioideae	Nassauvieae	Leucheria	tenuis	Less.	N. Lavandero 920 (SGO)	PQ059468	PQ120826	PQ120785
	Mutisioideae	Nassauvieae	Leucheria	tomentosa	(Less.) Crisci	N. Lavandero 1002 (SGO)	PQ059469	PQ120830	PQ120792
	Mutisioideae	Nassauvieae	Leucheria	viscida	(Bertero ex Colla) Crisci	N. Lavandero Leu13 (SGO)	PQ059470	PQ120825	PQ120786
	Mutisioideae	Nassauvieae	Leunisia	laeta	Phil.	HULS 13393	KY010357	KY223783	KY223734
	Mutisioideae	Nassauvieae	Lophopappus	foliosus	Rusby	Moreira 1962 (SGO)	MG553790	MG553868	MG553717
	Mutisioideae	Nassauvieae	Macrachaenium	gracile	Hook.f.	CONC 172103	KY009610	KY223782	–
	Mutisioideae	Nassauvieae	Marticorenia	foliosa	(Phil.) Crisci	CONC 164979	KY006584	KY223780	KY223733
	Mutisioideae	Nassauvieae	Moscharia	pinnatifida	Ruiz & Pav.	Luebert & Hilger 3148 (BONN)	MG553795	MG553877	MG553726
	Mutisioideae	Nassauvieae	Moscharia	solbrigii	Crisci	Bonifacino 1358	EF530219	–	EF530265
	Mutisioideae	Nassauvieae	Nassauvia	aculeata	Poepp. & Endl.	SGO 159014	MG432159	MG432203	MG432181
	Mutisioideae	Nassauvieae	Nassauvia	dusenii	O.Hoffm.	CONC 169230	MG432164	MG432208	MG432186
	Mutisioideae	Nassauvieae	Nassauvia	fuegiana	Cabrera	Nicola 76-1	MK786982	MK786860
	Mutisioideae	Nassauvieae	Nassauvia	lagascae	Benth. & Hook.f.	SGO 160728	MG432166	MG432210	MG432188
	Mutisioideae	Nassauvieae	Nassauvia	pinnigera	D. Don	SGO 161133	MG432169	MG432213	MG432191
	Mutisioideae	Nassauvieae	Oxyphyllum	ulicinum	Phil.	Luebert & Garcia 2829/1223 (SGO)	EU729344	MG553854	EU729340
	Mutisioideae	Nassauvieae	Pamphalea	bupleurifolia	Less.	Bonifacino 1257	EF530257	–	EF530303
	Mutisioideae	Nassauvieae	Pamphalea	cardaminifolia	Less.	Dias de Moraes 832	FJ979669	FJ979719	–
	Mutisioideae	Nassauvieae	Perezia	pinnatifida	Lag. ex D.Don	Moreira & Luebert AM2422 (SGO)	MG553797	MG553879	MG553728
	Mutisioideae	Nassauvieae	Pleocarphus	revolutus	D.Don	HULS 13772	KY006585	–	KY210141
	Mutisioideae	Nassauvieae	Polyachyrus	fuscus	Walp.	Moreira & Luebert 1219 (SGO)	MG553777	MG553855	MG553704
	Mutisioideae	Nassauvieae	Proustia	cuneifolia fma. tipia	(Phil.) Fabris	Moreira & Luebert 1203 (SGO)	MG553784	MG553863	MG553712
	Mutisioideae	Nassauvieae	Spinoliva	ilicifolia subp. ilicifolia	(Hook. & Arn.) G.Sancho	Luebert & Hilger 3157	MG553792	MG553871	MG553720
	Mutisioideae	Nassauvieae	Triptilion	achilleae	DC.	SGO 160727	MG432152	MG432196	MG432174
	Mutisioideae	Nassauvieae	Triptilion	spinosum	Ruiz & Pav.	SGO 161136	MG432158	MG432202	MG432180
	Mutisioideae	Nassauvieae	Trixis	cacalioides	D.Don	Moreira & Luebert 2364 (SGO)	MG553796	MG553878	MG553727
	Mutisioideae	Onoserideae	Gypothamnium	pinifolium	Phil.	Luebert & García 2762/1156 (SGO)	EU729342	MG553853	EU729338
	Mutisioideae	Onoserideae	Plazia	daphnoides	Wedd.	Trivelli s.n. (SGO)	MG553789	MG553867	MG553716

## Sheet: Hoja2
BankIt2855819	Leucheria_achillaeifolia_LGA5	PQ120765
BankIt2855819	Leucheria_amoena_LEU12-2	PQ120775
BankIt2855819	Leucheria_bridgesii_LEU42	PQ120782
BankIt2855819	Leucheria_candidissima_LEU36	PQ120771
BankIt2855819	Leucheria_cerberoana_CarrizalBajo_LCB	PQ120789
BankIt2855819	Leucheria_coerulescens_LEU18	PQ120780
BankIt2855819	Leucheria_eriocephala_LMP1	PQ120766
BankIt2855819	Leucheria_floribunda_LEU43	PQ120793
BankIt2855819	Leucheria_garciana_teno_LGLT	PQ120790
BankIt2855819	Leucheria_gayana_LVC	PQ120776
BankIt2855819	Leucheria_gilliesii_LEU30	PQ120783
BankIt2855819	Leucheria_glabriuscula_SGO160	PQ120795
BankIt2855819	Leucheria_glacialis_LEU33	PQ120777
BankIt2855819	Leucheria_glandulosa	PQ120796
BankIt2855819	Leucheria_hahnnii_LGH1	PQ120767
BankIt2855819	Leucheria_hieracioides_Clarillo_LHRC	PQ120781
BankIt2855819	Leucheria_integrifolia_LEU14	PQ120778
BankIt2855819	Leucheria_leontopodioides_LSL1	PQ120768
BankIt2855819	Leucheria_lithospermifolia_teno_LEU17	PQ120791
BankIt2855819	Leucheria_meladensis_LEU39	PQ120784
BankIt2855819	Leucheria_millefolium_LEU35	PQ120769
BankIt2855819	Leucheria_nutans_LEU32	PQ120772
BankIt2855819	Leucheria_oligocephala_LORC5	PQ120787
BankIt2855819	Leucheria_peteroana_LEU37	PQ120797
BankIt2855819	Leucheria_polyclados_LPC	PQ120794
BankIt2855819	Leucheria_purpurea_LGP2	PQ120770
BankIt2855819	Leucheria_rosea_LC33	PQ120788
BankIt2855819	Leucheria_runcinata_Curva11VN_LRU01	PQ120779
BankIt2855819	Leucheria_salina_LEU40	PQ120773
BankIt2855819	Leucheria_scrobiculata_LEU38	PQ120774
BankIt2855819	Leucheria_tenuis_LSC1	PQ120785
BankIt2855819	Leucheria_tomentosa_LCH	PQ120792
BankIt2855819	Leucheria_viscida_LEU13	PQ120786
